# Supplementary material for: Effect of Seed Traits and Waterbird Species on the Dispersal Effectiveness of Wetland Plants
Source: Biology (Basel). 2022 Apr 20;11(5):629. doi: 10.3390/biology11050629 (PMC9137643; doi:10.3390/biology11050629)
Supplement: Supplementary file 1 [file biology-11-00629-s001.zip]

Archive with 1 entries (1 files):
- biology-1669876-supplementary.pdf
